# Supplementary material for: Biochemical and Functional Characterization of E. coli Aminopeptidase N: A New Role as a 6-Monoacetylmorphine Hydrolase
Source: Biomolecules. 2025 Jun 5;15(6):822. doi: 10.3390/biom15060822 (PMC12190285; doi:10.3390/biom15060822)
Supplement: Supplementary file 1 [file biomolecules-15-00822-s001.zip]

Archive with 2 entries (2 files):
- biomolecules-3632269-original-images.pdf
- Biomolecules-3632269-Supplementary.pdf
